# Supplementary material for: In vivo human T cell engineering with enveloped delivery vehicles
Source: Nat Biotechnol. 2024 Jan 11;42(11):1684–92. doi: 10.1038/s41587-023-02085-z (PMC11236958; doi:10.1038/s41587-023-02085-z)
Supplement: Supplementary file 5 — Information on flow cytometry antibodies used in this study. [file 41587_2023_2085_MOESM5_ESM.xlsx]

## Sheet: Sheet1
Antibody Name	Supplier	Clone Name	Identifier	Dilution
anti-FLAG	Sigma-Aldrich	M2	F1804, RRID:AB_262044	WB (1:1000)	https://www.sigmaaldrich.com/US/en/product/sigma/f1804
anti-HIV1 p24	abcam		ab9071, RRID:AB_306981	WB (1:1000)	https://www.abcam.com/products/primary-antibodies/hiv1-p24-antibody-ab63913
anti-mouse IgG (H+L) Alexa Fluor™ 488	Thermo Fisher Scientific		A28175, RRID:AB_2536161	WB (1:10000)	https://www.thermofisher.com/antibody/product/Goat-anti-Mouse-IgG-H-L-Secondary-Antibody-Recombinant-Polyclonal/A28175
anti-rabbit IgG (H+L) Alexa Fluor™ 647	Thermo Fisher Scientific		A-31573, RRID:AB_2536183	WB (1:10000)	https://www.thermofisher.com/antibody/product/Donkey-anti-Rabbit-IgG-H-L-Highly-Cross-Adsorbed-Secondary-Antibody-Polyclonal/A-31573
anti-human CD4-FITC	Biolegend	RPA-T4	300538, RRID:AB_2562052	Flow Cytometry (1:100)	https://www.biolegend.com/en-us/products/fitc-anti-human-cd4-antibody-825
anti-human CD4-PE-Cyanine7	Biolegend	RPA-T4	300512, RRID:AB_314080	Flow Cytometry (1:100)	https://www.biolegend.com/fr-fr/cell-health/pe-cyanine7-anti-human-cd4-antibody-829
anti-human CD8-PE-Cyanine7	BD Biosciences	RPA-T8	557746, RRID:AB_396852	Flow Cytometry (1:100)	https://www.bdbiosciences.com/en-us/products/reagents/flow-cytometry-reagents/research-reagents/single-color-antibodies-ruo/pe-cy-7-mouse-anti-human-cd8.557746
anti-human CD19-FITC	Biolegend	HIB19	302206, RRID:AB_314236	Flow Cytometry (1:100)	https://www.biolegend.com/en-us/products/fitc-anti-human-cd19-antibody-717
anti-human CD3-FITC	Biolegend	OKT3	317306, RRID:AB_571907	Flow Cytometry (1:100)	https://www.biolegend.com/en-ie/products/fitc-anti-human-cd3-antibody-3644
anti-human B2M-APC	Biolegend	2M2	316312, RRID:AB_10641281	Flow Cytometry (1:100)	https://www.biolegend.com/en-us/soluble-mhc/apc-anti-human-beta2-microglobulin-antibody-6910
anti-human B2M-PE	Biolegend	2M2	316306, RRID:AB_492839	Flow Cytometry (1:100)	https://www.biolegend.com/de-de/cell-health/pe-anti-human-beta2-microglobulin-antibody-3080
anti-human CD28-PE	Biolegend	CD28.2	302907, RRID:AB_314309	Flow Cytometry (1:100)	https://www.biolegend.com/nl-be/products/pe-anti-human-cd28-antibody-630
anti-human CD20-PE	Biolegend	2H7	302306, RRID:AB_314254	Flow Cytometry (1:100)	https://www.biolegend.com/nl-nl/soluble-mhc/pe-anti-human-cd20-antibody-559
anti-human CD19-PE	Biolegend	H1B19	302208, RRID:AB_314238	Flow Cytometry (1:100)	https://www.biolegend.com/en-ie/products/pe-anti-human-cd19-antibody-719
anti-human CD25-APC	Biolegend	BC96	302610, RRID:AB_314280	Flow Cytometry (1:100)	https://www.biolegend.com/en-us/products/apc-anti-human-cd25-antibody-614
anti-β-catenin	Thermo Fisher Scientific	15B8	14-2567-82, RRID:AB_1724004	IHC (1:100)	https://www.thermofisher.com/antibody/product/beta-Catenin-Antibody-clone-15B8-Monoclonal/14-2567-82
anti-F4/80	Novus	CI-A3-1	NB600-404, RRID:AB_10003219	IHC (1:100)	https://www.novusbio.com/products/f4-80-antibody-ci-a3-1_nb600-404
anti-human CD3	Abcam		ab5690, RRID:AB_305055	IHC (1:100)	https://www.abcam.com/en-ee/products/primary-antibodies/anti-cd3-antibody-ab5690
anti-mouse IgG (H+L) AlexaFluor™ 647	Thermo Fisher Scientific		A21236, RRID:AB_2535805	IHC (1:200)	https://www.thermofisher.com/antibody/product/Goat-anti-Mouse-IgG-H-L-Highly-Cross-Adsorbed-Secondary-Antibody-Polyclonal/A-21236
anti-Rat IgG (H+L) AlexaFluor™ 488	Thermo Fisher Scientific		A11006, RRID:AB_2534074	IHC (1:200)	https://www.thermofisher.com/antibody/product/Goat-anti-Rat-IgG-H-L-Cross-Adsorbed-Secondary-Antibody-Polyclonal/A-11006
anti-rabbit IgG (H+L) AlexaFluor™ 488	Thermo Fisher Scientific		A11034, RRID:AB_2576217	IHC (1:200)	https://www.thermofisher.com/antibody/product/Goat-anti-Rabbit-IgG-H-L-Highly-Cross-Adsorbed-Secondary-Antibody-Polyclonal/A-11034
anti-myc	Abcam	9E10	ab32, RRID:AB_303599		https://www.abcam.com/products/primary-antibodies/myc-tag-antibody-9e10-ab32
