# Supplementary material for: In vivo human T cell engineering with enveloped delivery vehicles
Source: Nat Biotechnol. 2024 Jan 11;42(11):1684–92. doi: 10.1038/s41587-023-02085-z (PMC11236958; doi:10.1038/s41587-023-02085-z)
Supplement: Supplementary file 6 — Statistical source data for supplementary figures. [file 41587_2023_2085_MOESM6_ESM.xlsx]

## Sheet: Sfig 1c
% target cells	Target cells B2M+			Target cells B2M-			Bystander cells B2M+			Bystander cells B2M-
2	29.3	47.8	35.2	70.7	52.2	64	99.3	99.6	99.3	0.71	0.4	0.67
6	51.4	45.3	41.4	48.1	54.4	58.2	99.2	99.3	99.4	0.79	0.61	0.57
14	54.5	52	48.2	45.3	47.7	51.4	99.2	99.4	99.5	0.73	0.62	0.47
53	74.2	67.9	71.7	25.4	31.8	28.1	99.1	99.4	99.4	0.88	0.51	0.61
92	83.2	79.5	73.3	16.7	20.4	26.6	96.2	96.7	97.5	3.84	3.29	2.47

## Sheet: Sfig 2c
CD19 - on target												CD19 - off target
	Cas9-EDV (ul)	VSVG			CD19 scFv-1			CD19 scFv-2				Cas9-EDV (ul)	VSVG			CD19 scFv-1			CD19 scFv-2
	100	84.7	84.5	83.1	81.1	78.4	77.5	84.1	84.7	84.2		100	84.9	85.8	84.1	3.05	2.09	2.46	8.56	9.24	8.3
	50	66.8	64.6	64.7	70.1	66	69.5	83.6	81.5	84.2		50	69.3	68.5	70.8	1.55	1.23	1.37	3.05	2.84	3.28
	25	46.8	47.3	47.6	48.9	50.3	47	77.7	77.2	78.9		25	54.2	56.1	52.4	0.71	1.38	1.86	2.71	2.4	2.57
	12.5	35.1	37.4	34.1	26.7	26.5	26.8	67.6	65.9	64.2		12.5	39.8	41.4	41.8	1.61	1.34	1.42	1.85	1.82	1.94
	6.25	19	19.4	19.9	11.5	10.1	11	42.7	38.7	38.6		6.25	26.1	27.6	25.5	1.74	1.66	1.62	1.55	2.29	1.35
	3.125	11.6	10.8	11.9	4.73	3.61	3.87	19.9	17	16.4		3.125	14.9	16	16.7	1.02	0.99	1.55	1.22	1.37	1.18
CD20 - on target												CD20 - off target
	Cas9-EDV (ul)	VSVG			CD20 scFv-1			CD20 scFv-2				Cas9-EDV (ul)	VSVG			CD20 scFv-1			CD20 scFv-2
	100	86.9	89.1	86.2	52.4	49.2	45.7	85.7	82.9	84.2		100	80.6	81.5	81.2	1.9	1.95	1.42	12.9	13.4	15
	50	77.6	76.4	79.7	23.9	21.9	23.5	72.7	73.1	69.9		50	60.5	59.3	61.4	1.05	1.2	0.84	3.97	3.74	3.64
	25	66.9	68.6	66.7	10.5	8.55	9.36	49.5	51.3	51.7		25	42.5	43.2	43.9	0.8	0.64	0.82	1.92	1.8	1.91
	12.5	55.2	54.9	52.3	4.4	3.53	3.91	27	25.6	33.3		12.5	31.3	32	31.6	0.52	0.98	0.72	1.49	1.89	1.24
	6.25	35.5	37.6	34.6	2.14	1.7	1.39	12.6	13.5	14.9		6.25	17.9	18.2	17.6	0.85	0.84	0.79	1.17	1.89	1.3
	3.125	19.7	27.4	22.9	1.07	0.47	1.42	4.56	9.05	6.88		3.125	10.5	10.7	9.9	0.74	0.82	0.93	1.27	1.21	1.28
CD4 - on target												CD4 - off target
	Cas9-EDV (ul)	VSVG			CD4 scFv-1			CD4 scFv-2				Cas9-EDV (ul)	VSVG			CD4 scFv-1			CD4 scFv-2
	100	82.7	86.7	84.4	76.4	75	75.5	83	80.9	81.6		100	82.1	83.3	82.8	3.79	1.49	1.88	2.22	1.86	1.61
	50	65.5	62.8	68.4	70.9	67.5	65.9	79.4	79.9	81		50	64.8	65.4	66.6	1.47	1.55	1.16	1.74	1.38	1.54
	25	47.3	47.7	52.3	47	46.7	42.9	66.2	70.2	68.6		25	51.1	49	48.5	1.53	1.37	0.97	1.56	1.6	1.55
	12.5	38.4	34.5	41.7	27.1	26.8	28.7	52.4	47.3	45.5		12.5	39.8	37.2	37.8	4.54	5.74	3.84	2.09	1.33	1.78
	6.25	24.1	21.2	22.7	9.09	9.57	9.14	30.9	24.3	27.1		6.25	24.2	22.9	21.8	1.47	2.93	2.27	2.08	1.79	2
	3.125	12.7	18.5	14.7	4.13	3.84	4.16	12.3	9.13	8.56		3.125	14.6	16.4	14.8	0.67	1.01	0.86	1.26	1.34	1.21
CD28 - on target												CD28 - off target
	Cas9-EDV (ul)	VSVG			CD28 scFv-1			CD28 scFv-2				Cas9-EDV (ul)	VSVG			CD28 scFv-1			CD28 scFv-2
	100	87.1	83	84.5	59	67.2	75.8	70.4	73	70.3		100	81	82.8	82.3	2.81	1.96	2.55	0.66	0.66	0.98
	50	70.2	61.9	65.9	58.6	61.1	65.3	53.6	57	63.5		50	63.2	62.9	66.7	0.99	1.07	1.15	0.72	0.69	0.71
	25	42.3	49.2	39.6	40.5	41.1	43.2	25.4	32	28.1		25	41.9	44.3	43.2	0.86	0.77	0.74	0.64	0.42	0.58
	12.5	25.5	27.8	25.4	15.6	17.6	19.1	8.8	12.7	13.1		12.5	24.7	24.9	26.4	0.56	0.78	0.8	0.6	0.42	0.81
	6.25	11.7	10.5	13.2	3.08	2.95	7.45	4.53	3.25	6.19		6.25	12.8	11.2	13.3	0.63	0.81	0.67	0.49	0.35	0.56
	3.125	5.49	5.18	7.5	1.66	3.04	0.84	2.36	2.04	1.73		3.125	5.02	4.29	5.45	0.5	0.45	0.36	0.38	0.31	0.52

## Sheet: Sfig 2d
	CD19+/EGFP+ cells			CD20+/EGFP+ cells			CD4+/EGFP+ cells					CD19-/EGFP+ cells			CD20-/EGFP+ cells			CD4-/EGFP+ cells
VSV-G	29.4	32.9	31.3	37.4	36.5	37.3	30.7	33.7	34.9		VSV-G	31.5	30	32.3	29.1	28.4	30.3	32.1	34.6	34.5
CD19 scFv	63.6	65.1	61.6	1.63	1.19	1.17	0.93	1.29	1.23		CD19 scFv	1.31	2.08	1.78	1.44	1.34	1.11	1.58	1.14	1.09
CD20 scFv	1.03	0.96	0.84	11.1	14	16.6	1.22	2.04	1.07		CD20 scFv	1.24	1.39	1.6	1.26	1.36	1.53	1.23	1.27	0.98
CD4 scFv	0.53	0.74	0.68	1.29	1.3	1.15	87.4	85.2	81.5		CD4 scFv	1.27	1.54	1.47	1.3	1.5	1.52	2.63	1.86	1.8
No tx	0.33	0.51	0.18	0.64	0.89	0.56	0.84	1.19	0.96		No tx	0.62	0.76	1.2	0.68	0.95	0.81	1.04	0.89	0.7

## Sheet: Sfig 3b
CD19+ target cells
		Gag-p53		Gag-cMyc		Gag-2xp53NLS		Gag-BPNLS		WT Cas9
	VSV-G	61.8	64.5	43.2	41.9	66.2	66.3	40.5	35.3	46.6	46.5
	CD19-scFv	42.6	52.2	58.5	47.1	65.7	63.7	33.8	26.8	40.7	28.1
	CD34-scFv retargeted VLP	0.69	1.86	2.73	1.91	2.24	1.82	1.21	1.43	1.56	0.74
CD19- bystander cells
		Gag-p53		Gag-cMyc		Gag-2xp53NLS		Gag-BPNLS		WT Cas9
	vsv-g	56	57.5	39.7	40	62.2	62.5	36.9	35.3	40.3	43.6
	cd19-scfv	1.11	0.9	1.17	0.87	1.45	1.06	0.83	0.58	0.62	0.98
	cd34-scfv	1.48	1.27	1.13	1.33	1.16	0.91	1.24	0.72	1.02	0.8

## Sheet: Sfig 3c
Cas9-EDV ul	CD19 scFv retargeted / Gag-Cas9			CD19 scFv retargeted / Gag-NES-Cas9
100	80.4	81.8	74.2	89.2	90.4	90.8
50	52.6	44.1	54.4	81.9	83.5	85.3
25	18.5	20	16.1	58.8	63.4	63
12.5	6.34	4.98	7.28	29.7	34	34
6.25	2.32	1.44	1.87	9.77	17.2	12.2

## Sheet: Sfig 3d
Cas9-EDV ul	CD19 scFv retargeted / Gag-Cas9			CD19 scFv retargeted / Gag-NES-Cas9
100	1.59	1.79	1.27	4.19	4.78	5.3
50	1.2	1.01	1.06	2.1	1.88	2.25
25	0.87	0.94	0.92	1.47	1.41	1.36
12.5	0.86	0.94	0.9	1.02	0.98	0.94
6.25	0.75	0.65	0.72	0.69	0.88	0.77

## Sheet: Sfig 3e
	Gag-Cas9			Gag-NES-Cas9			Gag-2Xp53NLS-Cas9			Gag-NES-2Xp53NLS-Cas9			Gag-NES-2xP53NLS-Cas9 (backbone guide expression)
100	2.06	2.12	2.22	7.24	9.57	9.92	6.59	6.44	7.4	59.1	60.5	57.7	78.8	80.2	80.6
25	1	1.02	0.71	1.98	2.62	2.02	2.01	2.05	1.94	18.4	18.5	16.4	36.2	38.7	39.8
6.25	1.03	0.67	0.8	0.92	1.19	1.61	1.77	1.59	1.38	4.04	3.1	4.15	8.28	8.5	8.51
1.5625	0.81	0.76	0.84	0.68	1.46	0.63	0.84	0.73	1.16	1.67	1.59	1.19	2.34	2.05	2.12
0.390625	0	0.74	0.38	0.38	0.93	0.78	0.48	0.72	0.81	0.67	0.41	0.44	0.67	0.72	1.04
0.0976562	0.54	0.58	0.34	0.37	0.57	0.69	0.86	0.43	0.65	0.77	0.78	0.44	0.22	0.28	0.64

## Sheet: Sfig 3f
	CD19+ target cells			CD19- bystander cells
100	87.8	90.2	92.1	78.8	80.2	80.6
25	90.4	92.2	89	36.2	38.7	39.8
6.25	88.9	87.1	87.9	8.28	8.5	8.51
1.5625	78.8	80.4	79.9	2.34	2.05	2.12
0.390625	34	34.1	36.9	0.67	0.72	1.04
0.0976562	5.05	8.09	8.08	0.22	0.28	0.64

## Sheet: Sfig 3g
	25 nM GS-CA1			DMSO			Optimem
	89	87.4	88.4	86.4	89.4	86.3	90.7	88.4	87.8

## Sheet: Sfig 3j
	Gag-Cas9 control sgRNA			Gag-Cas9 tdTom sgRNA			Gag-TEV cleavage site-Cas9 control sgRNA			Gag-TEV cleavage site-Cas9 tdTom sgRNA
100	0.25	0.21	0.21	39	46	45.5	0.79	0.95	0.86	14.5	14.7	15.7
50	0.031	0.036	0.04	23.8	27.6	27.4	0.098	0.12	0.074	5.79	6.14	6.5
25	0.026	0.019	0.018	12.8	15.2	14.7	0.05	0.027	0.051	1.58	2.37	2.57
12.5	0.015	0.00649	0.018	5.98	7.01	7.22	0.021	0.012	0.016	0.55	1.02	1.25
6.25	0.018	0.013	0.00392	2.49	2.92	2.81	0.015	0.021	0.025	0.22	0.4	0.48
3.125	0.014	0.015	0.011	1.01	1.2	1.25	0.013	0.019	0.01	0.12	0.18	0.17
1.5625	0.00606	0.00666	0.00548	0.55	0.59	0.48	0.017	0.00942	0.0082	0.048	0.11	0.13
0.78125	0.00651	0.00768	0.0084	0.22	0.24	0.27	0.019	0.00671	0.015	0.032	0.049	0.054
0.390625	0.016	0.00775	0.00989	0.00182	0.00673	0.012	0.00953	0.00861	0.00399	0.012	0.014	0.03
0	0.05	0.042	0.036	0.051	0.026	0.065	0.058	0.031	0.035	0.037	0.063	0.063

[truncated: 19 more sheets: Sfig 4a, Sfig 4d, Sfig 4g, Sfig 4h, Sfig 4i, Sfig 4j, Sfig 4k, Sfig 4l, Sfig 4m, Sfig 5a, Sfig 5c, Sfig 6b, Sfig 6c, Sfig 6e, Sfig 6f, Sfig 6g, Sfig 7b, Sfig 7c, Sfig 8B]
