# Supplementary material for: In vivo human T cell engineering with enveloped delivery vehicles
Source: Nat Biotechnol. 2024 Jan 11;42(11):1684–92. doi: 10.1038/s41587-023-02085-z (PMC11236958; doi:10.1038/s41587-023-02085-z)
Supplement: Supplementary file 7 — Statistical source data for main figures. [file 41587_2023_2085_MOESM7_ESM.xlsx]

## Sheet: 1d
VSVG
	ul Cas9- EDV	CD19+			CD19-
	100	79.6	74.2	76.8	81	73.8	76.6
	50	59.1	67.7	64.8	56.5	58.6	56.4
	25	46.1	38.7	35.5	40.1	39.6	36.1
	12.5	24	25.6	20.7	22.1	22.8	19.1
	6.25	13.8	14.1	13.4	12.8	12.7	9.92
	3.125	10.7	5.68	7.13	6.21	5.71	4.8
CD19 scFv	ul Cas9- EDV	CD19+			CD19-
	100		71.6	69.7		3.82	2.56
	50	61	50.6	50.1	0.81	0.58	0.9
	25	32.7	31.2	31.5	0.83	0.53	1.03
	12.5	7.44	10.7	7.92	0.83	1.56	1.07
	6.25	2.47	3.65	5.12	0.61	1.67	1.22
	3.125	1.53	1.59	1.93	1.43	1.25	1.65
Control scFv		CD19+			CD19-
	100	1.12	1.31	1.52	1.3	0.88	0.93
	50	1.17	0.28	0.66	1.08	0.85	0.94
	25	1.03	1.13	0.15	0.52	0.75	0.81
	12.5	0.86	1.24	0.53	1.43	1.14	0.97
	6.25	0.64	0.66	0.89	1.08	0.77	1.22
	3.125	0.62	1.38	1.07	0.87	0.98	0.99

## Sheet: 1e
	EGFP-			EGFP+
VSVG	78.1278	78.1783	76.2635	78.9809	76.9695	79.5041
CD19 scFv	3.94654	2.446	3.68583	76.3242	72.6442	74.5132
Control scFv	0.720809	1.56423	1.3556	2.53592	1.94278	1.80246
Untreated	0.235683	0.231543	0.226821	0.13401	0.260859	0.238017

## Sheet: 2a
ul Cas9- EDV	Gag-Cas9			Gag-NES-Cas9			Gag-2Xp53NLS-Cas9			Gag-NES-2Xp53NLS-Cas9			Gag-NES-2xP53NLS-Cas9 (backbone guide expression)
100	66.6	69.5	58.8	77	81.9	83.9	86.8	83.5	86.4	90.1	89.8	86.4	87.8	90.2	92.1
25	50.5	54.1	46.7	78.3	82.1	78.7	81.9	80.4	79.2	87.8	85.3	83.5	90.4	92.2	89
6.25	9.7	12.8	9.14	44.4	41.9	38.5	36.6	41.8	39.3	86.5	82.8	84.1	88.9	87.1	87.9
1.5625	2.24	2.03	1.57	6.33	7.75	6.89	6.08	6.87	7.5	57.8	61.1	63.9	78.8	80.4	79.9
0.390625	0	1.08	0.5	2.28	1.4	1.47	1.86	1.7	1.65	17.5	15.1	16.2	34	34.1	36.9
0.0976562	0.56	0.37	0.25	0.35	0.3	1.05	0.62	0.75	0.44	5.4	3.36	3.92	5.05	8.09	8.08

## Sheet: 2c
Original			Optimized			No tx
1.27729	1.25669	1.16065	19.4028	20.2664	16.6183	0.106041	0.0854088

## Sheet: 2d
	B2M			TRAC
No tx	0.102415	0.0434499	0.0979514	0.0738581	0.0685518	0.0483267
Original	5.34899	5.9085	5.49748	8.47009	8.48963	8.53111
Optimized	42.8104	42.7808	43.411	53.4443	52.9111	54.4597

## Sheet: 2e
	B2M - resting			TRAC - resting
No tx	1.7941	1.7704		0.122932	0.11125
Optimized	34.6527	36.5957	37.0149	51.1388	57.5621	57.0093

## Sheet: 2h
MOI (TU/cell)	DMSO			25 nM GS-CA1			5 nM GS-CA1			0.5 nM GS-CA1
8	86	81.3	85.6	0.28	0.34	0.29	1.01	1.58	0.99	16.4	14.6	15.4
4	64.5	60	66.4	0.26	0.32	0.16	0.4	0.4	0.59	6.6	7.22	6.4
2	42.1	35.3	42	0.031	0.23	0.22	0.19	0.19	0.31	2.9	3.12	3.67
1	26.4	20.4	26.3	0.066	0.14	0.24	0.1	0.14	0.13	1.59	1.86	1.73
0.5	14.2	13	14.1	0.07	0.11	0.11	0.029	0	0.15	0.65	0.5	0.76
0.25	6.69	5.75	8.28	0	0.16	0.14	0.17	0.085	0.087	0.6	0.48	0.49
0.125	3.71	3.28	4.09	0.073	0.11	0.033	0.054	0.081	0.047	0.1	0.36	0.27
0.0625	1.49	1.25	1.61	0.034	0.062	0.13	0.11	0.074	0.052	0.087	0.14	0.16
0.03125	1.29	1.26	0.95	0.065	0.036	0.12	0.063	0.1	0.16	0.069	0.25	0.098
0.015625	0.48	0.9	0.36	0.034	0.13	0.03	0.073	0.025	0.025	0	0.083	0.057

## Sheet: 2i
Cas9-EDV tx (relative dose)	DMSO			25 nM GS-CA1			5 nM GS-CA1			0.5 nM GS-CA1
50	37.7	37.3	41.6	49.3	53.4	54.6	51.8	52.1	46.2	48.8	45.6	50.7
25	12.5	11.3	14.1	19.1	20.9	18.7	20.3	19.8	17.7	18.1	17.4	21.1
12.5	4.44	5.03	5.68	5.97	7.89	7.58	7.63	7.04	6.86	7.33	7.25	7.71
6.25	2.29	2.3	2.35	3.28	3.19	3.34	3.28	3.05	2.73	3	2.74	3.56
3.125	1.05	0.99	1.21	1.49	1.53	1.28	1.3	1.85	1.69	1.72	1.37	1.73
1.5625	0.66	0.85	1.24	0.86	0.82	0.99	0.96	0.76	1.14	0.94	1.03	1.58
0.78125	0.62	0.53	0.83	0.95	0.83	0.77	0.98	0.59	0.9	0.66	0.69	0.74
0.390625	0.55	0.92	1.38	0.91	0.54	0.81	0.69	0.87	0.77	0.76	0.64	0.72
0.195312	0.57	0.89	0.54	0.62	0.5	0.7	0.79	0.76	0.62	0.35	0.76	0.62
0.0976562	0.42	0.61	0.48	0.46	0.63	0.4	0.57	0.58	0.63	0.59	0.45	0.53

## Sheet: 3a
	pd1			ctrl guide
no tx				0.31	0.27	0.26
dynabeads				76	82.4	88.9
CD3+CD28 opt PD1 VLPs (25/75 split)	63.8	65.8	64.3	71.1	73.3	71.1
CD3+CD28 opt PD1 VLPs (50/50 split)	70.4	68.7	70	78.7	75.9	74.3
CD3+CD28 opt PD1 VLPs (75/25 split)	80.9	76.4	74.8	72.7	71.5	71.4
CD28 opt PD1 VLPs	0.4	0.37	0.52	0.32	0.39	0.48
CD3 opt PD1 VLPs	1.57	1.2	1.79	2.93	1.74	1.78
VSV-G opt PD1 VLPs	0.24	0.33	0.32	0.28	0.53	0.36

## Sheet: 3b
	pd1			nt
no tx				1.01899	0.964135	1.01688
dynabeads				2.18091	2.72257	2.94673
CD3+CD28 opt PD1 VLPs (25/75 split)	2.23629	1.97152	1.51793	2.02215	1.9557	2.02321
CD3+CD28 opt PD1 VLPs (50/50 split)	2.69884	1.61076	1.74525	1.61973	2.16614	1.83175
CD3+CD28 opt PD1 VLPs (75/25 split)	2.4557	2.2653	1.34494	2.29325	2.21308	1.78797
CD28 opt PD1 VLPs	1.05854	1.12816	1.11392	0.98154	0.952532	0.977321
CD3 opt PD1 VLPs	1.00422	0.877637	0.85443	0.914557	0.845464	0.885549
VSV-G opt PD1 VLPs	1.87131	1.51899	1.56435	1.34388	1.24736	1.4789

[truncated: 10 more sheets: 3c, 3d, 3e, 4d, 4e, 4f, 4g, 4h, 4i, 5a]
